# Supplementary material for: Lacticaseicin 30 and Colistin as a Promising Antibiotic Formulation against Gram-Negative β-Lactamase-Producing Strains and Colistin-Resistant Strains
Source: Antibiotics (Basel). 2021 Dec 24;11(1):20. doi: 10.3390/antibiotics11010020 (PMC8772908; doi:10.3390/antibiotics11010020)
Supplement: Supplementary file 1 [file antibiotics-11-00020-s001.zip]

Archive with 1 entries (1 files):
- antibiotics-1503592-supplementary Table S1.pdf
